# Supplementary material for: Intrinsic Excitability in Layer IV–VI Anterior Insula to Basolateral Amygdala Projection Neurons Correlates with the Confidence of Taste Valence Encoding
Source: eNeuro. 2023 Jan 17;10(1):ENEURO.0302-22.2022. doi: 10.1523/ENEURO.0302-22.2022 (PMC9850927; doi:10.1523/ENEURO.0302-22.2022)
Supplement: Extended Data 1 — Source data files for figures. Download Extended Data 1, ZIP file. [file enu-eN-CFN-0302-22-s09.zip]

Archive with 5 entries (4 files):
- enu-eN-CFN-0302-22-s09/
- enu-eN-CFN-0302-22-s09/Source data files for supplimentary table 1.xlsx
- enu-eN-CFN-0302-22-s09/Source data files for supplimentary table 2.xlsx
- enu-eN-CFN-0302-22-s09/Source data for BS vs RS 4hrs Following Novel.xlsx
- enu-eN-CFN-0302-22-s09/Source data for BS vs RS eNeuro.xlsx
