# Supplementary material for: Intrinsic Excitability in Layer IV–VI Anterior Insula to Basolateral Amygdala Projection Neurons Correlates with the Confidence of Taste Valence Encoding
Source: eNeuro. 2023 Jan 17;10(1):ENEURO.0302-22.2022. doi: 10.1523/ENEURO.0302-22.2022 (PMC9850927; doi:10.1523/ENEURO.0302-22.2022)
Supplement: Extended Data 1 — Source data files for figures. Download Extended Data 1, ZIP file. [file enu-eN-CFN-0302-22-s09.zip › enu-eN-CFN-0302-22-s09/Source data files for supplimentary table 2.xlsx]

## Sheet: L1-3 Novel vs Water
L1/3 aIC-BLA
Saccharin 1x	From 4 animals
	Current Vs Frequency response
Excitabilty
No. Cells	0pA	50pA	100pA	150pA	20pA	250pA	300pA	350pA	400pA		RMP(mV)	mAHP (mV)	IR(MΩ)	Sag Ratio	Time constants(ms)	AP amplitude (mV)	AP Halfwidth(ms)	AP threshold(mV)	Rheobase(pA)
1	0	0	11.7021	17.9801	22.7626	26.5689	29.174	31.7634	33.487		-72.2627	-1.29	145.867	6.81431	21.1479	59.66	0.79	-29.01	47
2	0	0	4.20876	13.5149	20.8429	25.6658	29.3915	31.934	34.089		-60.0192	-1.48	118.067	10.7359	22.6483	55.76	0.56	-38.55	105
3	0	4	18.1113	25.7048	31.7505	36.2751	38.8789	41.7659	43.0866		-74.0196	-2.39	214.533	5.65816	15.7922	52.98	0.76	-21.95	42
4	0	5.69055	17.2464	25.7887	31.7744	36.1991	39.4504	42.2603	44.6008		-68.8888	-6.52	251.333	6.97051	13.8109	47.73	0.73	-28.62	31
5	0	0	12.2513	21.3074	28.9416	34.4607	38.2477	42.0735	45.5369		-68.3413	-3.51	159.867	3.92628	12.1829	49.04	0.67	-33.14	45
6	0	0	0	6.46326	17.5026	27.0427	36.1438	43.1071	48.3019		-75.7591	-1.36	102.4	5.3021	8.77381	58.59	0.44	-26.94	180
7	0	0	0	12.3554	25.5309	39.5421	49.2553	58.8739	68.5181		-71.6861	-0.22	136.6	2.52141	4.42671	51.73	0.53	-46.03	118
8	0	0	0	0	3.08892	13.1517	21.7554	27.6807	33.5276		-72.7399	0.58	97	0.750341	8.02873	49.84	0.71	-34.72	200
9	0	0	0	0	0	2	12.6472	19.5049	25.1869		-76.5963	-0.94	83.8	0.789266	5.02913	58.75	0.71	-22.73	240
10	0	0	0	3.5408	11.8781	17.4726	23.8055	29.5944	36.286		-76.3127	-0.16	111.333	-1.21212	6.77975	61.4	0.79	-26.17	130
11	0	0	0	9.27188	19.1305	27.3522	34.7119	41.0936	46.0146		-72.9856	-3.19	137.4	2.46096	8.73252	61.34	0.79	-34.14	105
12	0	0	1	17.9525	28.5952	37.4093	43.4543	49.4845	54.9024		-75.1588	-1.66	148.867	2.61666	7.5973	54.63	0.65	-35.33	93
13	0	0	0	0	0	10.8083	17.9495	24.1071	29.5203		-73.0839	0.51	70.4667	2.67035	5.80379	59.14	0.61	-35	210
14	0	0	0	0	0	4.49185	10.5413	14.9933	19.8929		-79.0353	-0.59	61	-0.109409	8.93382	64.76	0.78	-31.23	420
15	0	0	0	15.2292	21.4123	27.3314	30.7734	34.4532	37.4488		-67.2118	-4.06	135.933	10.0573	23.7338	59.63	0.74	-28	76
L1/3 aIC-BLA
Water Controls	From 4 animals
	Current Vs Frequency response
Excitabilty
No. Cells	0pA	50pA	100pA	150pA	20pA	250pA	300pA	350pA	400pA		RMP(mV)	mAHP (mV)	IR(MΩ)	Sag Ratio	Time constants(ms)	AP amplitude (mV)	AP Halfwidth(ms)	AP threshold(mV)	Rheobase(pA)
1	0	0	13.2212	25.2156	33.8955	40.054	46.6418	51.1267	54.7765		-67.6167	-6.28	174.533	10.0344	15.9807	50.54	0.5	-32.68	69
2	0	22	6	0	0	0	17.4207	29.8381	38.788		-70.0694	-1.44	170.133	1.54321	10.143	46.51	0.44	-35.72	65
3	0	11.9062	24.0101	32.9323	39.2318	44.0916	47.6507	51.1607	54.2426		-66.1584	-7.92	281.8	5.94126	20.6096	43.82	0.75	-23.35	19
4	0	0	0	0	0	0	0	0	0		-69.572	-1.06	38.5333	-3.7702	6.59874	62.01	0.54	-35.47	490
5	0	4.45514	15.6985	22.6973	31.4334	34.8643	37.6606	39.5557	40.7656		-71.7148	-5.92	221.667	5.13552	16.5637	57.65	0.61	-36.17	23
6	0	0	0	9.97999	17.1923	24.0556	28.52	32.8458	36.4819		-77.0628	-3.35	134.4	1.17647	12.5919	61.43	0.72	-22.19	120
7	0	0	0	8.88518	16.3873	22.0743	27.8205	31.9324	35.0369		-75.4855	-1.15	140.533	-1.49254	8.47267	55.33	0.75	-31.86	128
8	0	0	0	0	0	8.30648	14.4364	20.3225	25.1482		-76.0997	-0.4	84.8667	2.82443	7.39625	68.02	0.67	-23.39	210
9	0	0	0	0	0	3.76449	11.4176	16.8405	22.8604		-72.0083	-0.28	65.7333	-0.509684	6.68484	62.56	0.75	-31.29	230
10	0	0	0	0	10.0306	18.5743	26.9299	33.6305	38.8219		-73.8412	-1.02	102.267	2.04342	9.51875	55.05	0.74	-38.51	151
11	0	0	5.82477	17.0956	25.9168	32.024	36.9592	41.4333	44.2994		-62.0867	-0.85	142.2	4.30686	13.2012	53.03	0.67	-37.15	100
12	0	0	0	2	13.3853	23.7697	31.3681	37.3774	42.2568		-69.5877	0.3	112.333	4.85601	6.1877	54.81	0.65	-27.56	120
13	0	0	13.7605	23.4173	30.6265	37.0294	41.2624	45.3127	49.0171		-71.6011	-2	143.8	10.6832	13.4595	55.88	0.87	-26.14	65
14	0	0	0	0	7.00037	15.1482	22.7386	29.2767	35.3362		-68.8318	-2.39	96.2667	1.63488	8.96477	57.4	0.52	-37.4	180

## Sheet: L1-3 CTA retrieval vs Control 
L1/3 aIC-BLA	From 6 animals
Saccharin 2x
	Current Vs Frequency response
Excitabilty
No. Cells	0pA	50pA	100pA	150pA	20pA	250pA	300pA	350pA	400pA		RMP(mV)	mAHP (mV)	IR(MΩ)	Sag Ratio	Time constants(ms)	AP amplitude (mV)	AP Halfwidth(ms)	AP threshold(mV)	Rheobase(pA)
1	0	0	0	13.8497	22.0819	31.9213	43.4141	51.1727	58.6138		-81.4776	-0.72	116.415	1.92635	9.85646	26.43	0.33	-45.95	100
2	0	0	10.2886	18.7275	25.5921	31.7787	36.2909	40.5185	43.8027		-70.2209	-2.95	151.602	23.1318	24.443	50.32	0.51	-33.69	90
3	0	0	8.669	16.3528	21.7516	26.2856	31.3572	33.7408	36.768		-70.2278	-8.51	166.288	8.21665	31.9338	61.92	0.76	-12.51	62
4	0	0	12.9547	22.5551	30.9997	36.4483	39.9481	42.9826	43.2057		-77.4844	1.53	162.411	6.21974	22.3273	44.49	0.45	-41.74	58
5	0	0	8.83315	15.3862	21.3199	26.5721	30.9804	34.2555	37.5535		-73.8562	-3.84	154.343	7.12274	20.974	53.92	0.89	-17.33	60
6	0	0	13.2219	24.3915	33.7269	40.2556	46.3143	52.2244	57.4543		-73.1316	-2.35	147.533	0.988764	30.4995	53.8	0.48	-33.27	53
7	0	0	8.32498	15.7977	21.3991	25.7385	29.6101	32.9167	35.304		-67.7865	-2.45	240.66	8.16952	12.4263	43.09	0.75	-14.04	130
8	0	10.7348	25.9672	34.1838	43.7043	48.8533	53.2761	57.278	60.7966		-74.9292	-0.94	100.952	-0.533333	17.6252	50.29	0.46	-35.07	33
9	0	0	0	0	0	5.62403	12.5071	18.4077	24.6162		-77.7882	1.63	37.5339	3.76068	7.05022	54.84	0.54	-35.9	228
10	0	0	0	0	0	0	0	6.11621	9.86588		-80.6583	1.42	62.6429	1.55602	6.52566	56.06	0.5	-34.73	405
11	0	0	0	0	0	10.2041	17.9588	25.586	30.8966		-79.2354	-3.01	175.628	4.77915	19.9061	51.33	0.62	-29.88	11
12	0	6.57549	17.5861	25.4184	31.3099	36.537	40.7268	43.6647	46.2033		-64.6599	-1.96	145.465	3.07213	17.3569	50.29	0.54	-32.56	75
13	0	0	8.82146	16.9631	23.2637	28.7994	33.4745	38.2781	41.9287		-69.8837	-3.36	190.645	4.10498	17.49	49.22	0.63	-29.29	98
14	0	0	12.2525	20.9672	27.5633	34.0918	38.0581	41.8007	45.6212		-70.1031	-2.01	176.751	4.80318	20.1771	46.42	0.5	-37.86	62
15	0	0	12.2346	19.6347	25.371	32.2013	36.9948	40.6628	43.408		-70.1942	-4.95	108.482	9.58286	20.8247	53.92	0.5	-38.16	105
L1/3 aIC-BLA
CTA retrieval	From 4 animals
	Current Vs Frequency response
Excitabilty
No. Cells	0pA	50pA	100pA	150pA	20pA	250pA	300pA	350pA	400pA		RMP(mV)	mAHP (mV)	IR(MΩ)	Sag Ratio	Time constants(ms)	AP amplitude (mV)	AP Halfwidth(ms)	AP threshold(mV)	Rheobase(pA)
1	0	0	5.91928	12.8972	18.7037	23.8863	29.6777	34.244	37.533		-70.7331	-1.16	155.568	8.84886	30.5836	38.74	0.86	-34.17	50
2	0	0	0	0	0	0	0	5.69547	10.6383		-80.403	-0.4	52.4013	-1.01781	10.7802	59.08	0.56	-34.87	340
3	0	0	0	0	0	0	0	0	2		-79.7158	-0.52	46.8616	1.42045	9.27861	49.41	0.51	-38.87	515
4	0	7.80599	16.3973	22.7461	29.2815	35.7278	39.6925	42.1066	45.7425		-68.5802	-3.14	201.331	0.466045	28.4872	45.93	0.44	-43.28	23
5	0	6.70196	20.4815	30.0507	37.402	43.3919	48.0567	51.3685	55.0319		-70.7004	-1.62	231.769	7.86189	18.8755	46.81	0.58	-33.82	22
6	0	15.3603	30.0713	41.288	49.5049	57.0156	60.6417	63.3097	65.9815		-75.1193	-1.01	422.886	20.0346	14.1479	35.13	0.62	-36.47	35
7	0	0	8.02009	17.9856	27.5052	32.2245	37.711	41.3444	44.7418		-72.2976	-3.1	198.837	6.38836	24.6739	47.33	0.69	-19.84	65
8	0	0	10.7343	17.9828	24.2794	28.6709	34.0646	36.5278	40.896		-72.3673	-3.84	156.077	8.72614	24.2739	52.67	0.39	-34.79	190
9	0	0	0	6.44787	13.5184	20.0073	25.1034	29.5446	33.7519		-74.5223	-0.13	96.5376	1.99039	11.4637	51.15	0.56	-43.47	100
10	0	2	17.5408	30.0689	38.4109	45.2289	51.6079	56.8393	60.8744		-71.5761	-0.44	205.988	5.42039	13.4644	51.45	0.43	-33.5	46
11	0	0	0	0	9.5786	16.4389	22.7936	27.7532	33.2133		-73.2324	-2.1	110.966	4.10642	14.8196	51.48	0.52	-33.88	155
12	0	6.49056	20.792	30.9352	39.3228	44.9371	50.2486	53.9935	56.7301		-71.9819	-6.44	298.906	0.890995	21.9457	39.12	0.63	-32.69	45
13	0	0	5.51786	15.1354	21.6356	26.6343	32.7109	38.0499	41.6274		-77.5217	-0.46	115.391	2.0339	9.30227	51.24	0.54	-39.8	110
14	0	0	11.5781	22.1111	30.784	34.8619	41.1903	44.3316	47.3693		-69.0418	-7.26	183.279	7.18121	23.0882	49.41	0.53	-32.88	53
15	0	0	9.5671	15.7439	20.0695	24.6529	28.7372	31.5141	35.0606		-67.2424	-10.02	162.84	15.1452	26.6524	50.84	0.56	-23.13	40
16	0	5.81193	16.1216	23.7601	30.3294	35.0634	40.0738	43.044	46.2048		-65.0824	-5.22	176.054	4.9635	19.5745	54.86	0.53	-31.69	57
17	0	0	9.56515	16.497	21.5104	25.7179	29.6296	33.4542	36.3527		-63.8516	-5.62	92.2979	12.75	20.5967	51.27	0.43	-34.85	97
