# Supplementary material for: Intrinsic Excitability in Layer IV–VI Anterior Insula to Basolateral Amygdala Projection Neurons Correlates with the Confidence of Taste Valence Encoding
Source: eNeuro. 2023 Jan 17;10(1):ENEURO.0302-22.2022. doi: 10.1523/ENEURO.0302-22.2022 (PMC9850927; doi:10.1523/ENEURO.0302-22.2022)
Supplement: Extended Data 1 — Source data files for figures. Download Extended Data 1, ZIP file. [file enu-eN-CFN-0302-22-s09.zip › enu-eN-CFN-0302-22-s09/Source data for BS vs RS 4hrs Following Novel.xlsx]

## Sheet: BS Vs Regular 4hrs Novelty
L5/6 IC-BLA	From 4 Animals
Novel (Burst Spiking) 4 hrs
	Current Vs Frequency response	50 pA current steps
Excitabilty
No. Cells	0pA	50pA	100pA	150pA	20pA	250pA	300pA	350pA	400pA		RMP(mV)	mAHP (mV)	sAHP(mV)	fAHP(mV)	IR(MΩ)	Sag Ratio	Time constants(ms)	AP amplitude (mV)	AP Halfwidth(ms)	AP threshold(mV)	Rheobase(pA)
1	0	0	2	13.1683	21.4951	25.2324	28.1214	30.667	31.5623		-68.8178	-1.71	3.64	6.36	118.067	18.7987	11.0481	57.1	0.9	-33.91	100
2	0	5.6478	12.311	17.0865	20.9869	24.2312	26.5381	28.0617	30.8636		-63.9544	-8.62	-5.69	0.98	147.333	15.5844	43.3425	48.22	0.93	-33.53	35
3	0	8.06322	15.2773	19.9752	23.1705	27.1594	29.3944	30.8374	32.8317		-65.9834	-9.62	-6.35	4.58	214.867	12.9154	37.6033	59.63	0.6	-43.28	35
4	0	0	12.7401	12.7401	21.8359	28.5102	33.4116	38.0004	42.5504		-67.1537	-3.5	-0.52	0.5	74.8667	25.9723	13.5595	45.9	1	-32.67	90
5	0	0	12.3517	19.5152	25.7599	27.775	31.9942	34.9637	37.8487		-72.6498	-6.17	-3.45	4.46	159.4	9.3975	21.1127	37.72	0.9	-37.08	55
6	0	0	9.41794	15.763	21.7203	25.7852	29.6257	33.1595	34.8942		-70.6404	-10.54	-6.41	3.72	215.133	7.29675	29.8648	32.17	0.98	-27.19	50
L5/6 IC-BLA	From 4 Animals
Novel (Regular Spiking) 4 hrs
	Current Vs Frequency response	50 pA current steps
Excitabilty
No. Cells	0pA	50pA	100pA	150pA	20pA	250pA	300pA	350pA	400pA		RMP(mV)	mAHP (mV)	sAHP(mV)	fAHP(mV)	IR(MΩ)	Sag Ratio	Time constants(ms)	AP amplitude (mV)	AP Halfwidth(ms)	AP threshold(mV)	Rheobase(pA)
1	0	0	9.02525	15.3186	20.9937	25.1865	27.4841	29.6409	31.1345		-69.5977	-1.3	-0.89	4.46	118.8	9.49721	21.9663	50.29	0.58	-34.91	120
2	0	0	0	8.70877	14.69	19.7151	23.244	26.7498	29.4931		-68.1482	-3.26	-2.38	15.22	127.467	7.18447	26.3586	60.12	0.71	-22.97	98
3	0	0	4	12.1986	18.2407	22.3261	26.2712	29.1047	32.7444		-71.0131	-4.96	-4.21	6.96	131.067	5.7978	24.93	64.3	0.81	-22.37	82
4	0	8	15.8136	18.7952	20.8149	22.7709	23.0001	23.7046	16		-66.0297	0.05	0.03	5.04	214.333	16.3196	40.0633	45.9	1	-32.67	35
5	0	0	0	0	0	10.382	13.5987	16.8383	19.6654		-69.1595	1.9	0.97	8.64	97.0667	2.93333	15.8837	60.2	0.89	-34.02	180
6	0	0	4	12.2368	16.2154	19.2891	21.7014	23.2524	24.5279		-74.3352	-3.01	-2.33	1.19	151.267	8.39725	29.8733	41.47	0.96	-32.86	82
7	0	0	0	11.1217	16.0145	20.9729	24.4517	28.1143	30.0601		-72.0086	-5.25	-4.15	3.02	128.133	7.64056	25.614	43.06	0.67	-30.5	110
8	0	0	6	16.1438	20.576	24.9173	27.8811	30.472	32.1102		-70.2615	-1.01	-1.23	2.2	121.4	11.7733	24.0304	59.91	0.62	-32.45	85
9	0	2	12.8932	20.0285	26.4773	29.8264	33.5947	37.0812	39.7321		-72.5354	-6.77	-5.37	13.58	214.333	16.3196	40.0633	51.45	0.65	-22.4	47
10	0	0	9.99005	15.3483	21.8151	26.118	29.5734	33.9821	37.0573		-64.9329	-9.55	-5.57	12.57	169	8.41763	28.4699	59.42	0.68	-20.4	45
11	0	0	4	12.1329	18.357	23.9358	27.8386	31.5712	34.8786		-73.8507	-1.66	-0.82	8.33	213.267	2.32061	11.807	32.17	0.98	-27.19	92
