# Supplementary material for: Intrinsic Excitability in Layer IV–VI Anterior Insula to Basolateral Amygdala Projection Neurons Correlates with the Confidence of Taste Valence Encoding
Source: eNeuro. 2023 Jan 17;10(1):ENEURO.0302-22.2022. doi: 10.1523/ENEURO.0302-22.2022 (PMC9850927; doi:10.1523/ENEURO.0302-22.2022)
Supplement: Extended Data 1 — Source data files for figures. Download Extended Data 1, ZIP file. [file enu-eN-CFN-0302-22-s09.zip › enu-eN-CFN-0302-22-s09/Source data for BS vs RS eNeuro.xlsx]

## Sheet: Cage Controls BS vs RS
L5/6 IC-BLA	Current Vs Frequency response	Excitabilty									RMP (mV)	mAHP (mV)	sAHP(mV)	fAHP(mV)	IR (MΩ)	Sag Ratio (%)	Time constants (ms)	AP amplitude (mV)	AP Halfwidth (ms)	AP threshold (mV)	Rheobase (pA)
Cage Controls(Burst spiking neurons)	4 Animals
	0	50pA	100pA	150pA	20pA	250pA	300pA	350pA	400pA
No. cells
1	0	0	0	0	9.66184	14.3171	18.2873	22.5083	25.6401		-72.5379	-3.2	-1.2	0.58	94.2	17.6093	9.92453	56.64	0.51	-43.61	70
2	0	0	4	14.8889	19.5152	23.8016	26.6297	29.27	34.114		-69.2382	-6.8	-3.72	26.43	143.8	8.25181	21.5463	60.94	0.78	-18.54	93
3	0	0	0	8.06664	18.2323	26.9758	33.5106	39.3884	43.75		-68.3933	-4.14	-1.58	1.43	77	21.3751	8.86345	55.73	0.48	-40.26	150
4	0	0	4.80562	18.9853	29.7267	38.6286	43.1759	49.3955	53.6307		-66.5584	-6.12	-1.84	8.73	97.4667	21.5665	7.72819	53.1	0.53	-38.64	94
5	0	0	0	12.5307	21.8656	29.6154	35.8001	39.6958	43.0353		-67.6046	-0.18	-0.18	20.34	154.8	4.56227	10.7496	66.31	1.2	-10.84	57
6	0	0	7.76098	19.9823	29.8749	37.1801	41.7414	45.2023	47.0002		-66.4228	-3.3	-1.84	12.3	167.133	8.10117	14.5995	52.09	0.79	-29.97	65
7	0	0	0	0	4.64403	13.9282	22.833	30.8646	36.1846		-66.8589	-2.1	0.25	6.96	61.8667	24.8583	8.4076	56.55	0.49	-42.34	90
8	0	0	8.16014	14.1256	19.2771	23.6743	26.1955	28.7556	31.0658		-75.0619	-4.5	-3.42	0.4	127.867	10.9564	24.3603	51.48	0.58	-31.59	75
9	0	0	10.8319	17.2678	22.2886	26.1687	29.7196	31.8746	34.7519		-70.586	-5.83	-5.09	10.56	163.667	11.944	27.5694	54.17	0.6	-22.82	49
10	0	0	12.0547	18.8643	24.9217	29.5846	33.3808	37.2692	39.5229		-71.369	-5.22	-3.53	6.44	150.4	11.3208	23.0518	60	0.72	-20.93	45
11	0	0	0	5.3914	14.0089	20.9133	27.6996	32.2375	35.8591		-67.0029	-5.85	-1.08	8.76	95.3333	24.3386	9.42244	56.73	0.62	-39.1	93
12	0	0	0	7.47758	17.0926	24.2299	29.449	33.6289	38.2128		-62.5855	-3.35	-0.34	6.93	88.0667	25.325	9.6937	54.87	0.59	-43.54	30
13	0	0	10.3912	20.7431	28.186	34.772	39.3394	43.8979	47.7627		-63.3737	-3.93	-3.4	9.64	118.067	3.64527	15.2558	52.92	0.81	-31.56	58
L5/6 IC-BLA	Current Vs Frequency response	Excitabilty									RMP (mV)	mAHP (mV)	sAHP(mV)	fAHP(mV)	IR (MΩ)	Sag Ratio (%)	Time constants (ms)	AP amplitude (mV)	AP Halfwidth (ms)	AP threshold (mV)	Rheobase (pA)
Cage Controls(Regular spiking neurons)	4 Animals
	0	50pA	100pA	150pA	20pA	250pA	300pA	350pA	400pA
No. cells
1	0	0	0	0	9.66183	14.3171	18.2873	22.5083	25.6401		-72.8699	-0.42	-0.46	4.97	103.733	4.06905	15.8531	54.57	0.72	-35.32	160
2	0	0	2	12.3595	17.9638	23.9718	27.4423	31.438	32.9568		-66.9553	-4.48	-1.71	7.32	131.133	9.47998	19.5155	54.17	0.63	-31.77	72
3	0	0	0	2	11.9669	18.3595	23.7337	28.9195	31.7576		-70.1105	-1.62	-1.19	7.72	127	-0.900424	16.1462	60.67	0.59	-30.96	120
4	0	0	0	0	8.28408	14.565	21.5094	24.2153	27.0648		-64.7355	-2.13	-1.34	14.4	113.8	1.9529	15.4978	56.67	0.8	-22.6	170
5	0	0	11.9261	19.5143	26.368	30.1541	33.9804	35.0968	36.5052		-73.0553	-3.73	-3.45	11.2	184.467	7.20993	17.5865	51.76	0.75	-27.99	56
6	0	0	0	0	5.05664	10.2648	16.1099	22.6882	25.1597		-62.0373	-3.97	-0.61	9.52	94.3333	20.1467	9.78743	59.94	0.68	-21.99	115

## Sheet: Water BS vs RS
L5/6 IC-BLA	From 6 Animals
Water(Burst spiking neurons)
	Current Vs Frequency response
Excitabilty
No. Cells	0	50pA	100pA	150pA	20pA	250pA	300pA	350pA	400pA		RMP (mV)	mAHP (mV)	sAHP(mV)	fAHP(mV)	IR (MΩ)	Sag Ratio (%)	Time constants (ms)	AP amplitude (mV)	AP Halfwidth (ms)	AP threshold (mV)	Rheobase(pA)
1	0	4.3756	11.6921	17.9905	23.2765	27.1195	31.8826	35.0499	38.7461		-70.8109	-10.92	-8.04	9.12	247.133	5.22541	28.1946	53.65	0.83	-19.4	20
2	0	0	6.13611	12.9762	18.0131	21.7421	25.5424	28.9492	31.6317		-66.2276	-9.12	-4.68	6.41	119.133	13.5109	28.4241	57.02	0.64	-29.81	69
3	0	0	9.98206	23.5919	34.0833	42.6475	49.2268	55.8681	59.6784		-80.376	-1.22	-2.02	7.66	83.9333	4.03963	15.883	62.94	0.74	-24.45	119
4	0	0	0	0	9.1525	15.0053	21.1857	26.8635	31.4023		-74.3866	-2.87	-3.03	1.62	97.6	2.20441	8.33563	54.05	0.65	-30.15	60
5	0	0	5.69092	11.3724	16.8309	21.0854	23.8725	28.9638	32.473		-68.7268	-5.21	-0.99	19.71	170.4	4.16042	9.61273	60.79	0.82	-18.17	120
6	0	0	0	5.27623	16.0139	24.6624	31.4152	36.7552	40.62		-68.4103	-3.8	-1.55	4.21	149.533	7.81893	23.4026	49.41	0.68	-33.28	60
7	0	3.98089	15.8445	24.1017	29.0932	33.0801	35.4063	39.0952	40.6051		-69.1457	-3.74	-1.23	6.13	117.667	18.796	7.91805	58.26	0.62	-37.13	80
8	0	0	1	10.267	16.0935	20.3894	23.8003	27.0178	27.7001		-67.8166	-3.13	-1.77	1.77	180.733	12.3825	26.273	45.54	0.47	-40.11	150
9	0	0	0	15.6049	27.3648	33.2681	39.8036	45.1416	43.0599		-67.552	-6.5	-2.18	6.62	94.1333	21.2585	15.9988	49.22	0.62	-32.08	85
10	0	0	0	0	2	14.2328	21.7259	28.6334	34.0776		-67.5546	-2.5	-2.56	7.9	114.733	3.15138	17.8554	52.67	0.61	-31.69	152
11	0	0	0	8.46403	13.5766	19.0564	24.819	29.6748	32.8048		-58.0394	-4.56	-3.04	14.65	126.333	3.70935	16.4277	52.76	0.73	-25.71	30
L5/6 IC-BLA	From 6 Animals
Water(Regular spiking neurons)
	Current Vs Frequency response
Excitabilty
No. Cells	0	50pA	100pA	150pA	20pA	250pA	300pA	350pA	400pA		RMP (mV)	mAHP (mV)	sAHP(mV)	fAHP(mV)	IR (MΩ)	Sag Ratio (%)	Time constants (ms)	AP amplitude (mV)	AP Halfwidth (ms)	AP threshold (mV)	Rheobase(pA)
1	0	0	9.96361	17.4025	22.1543	26.9587	30.4949	33.9979	36.7121		-74.2582	-6.54	-4.72	8.76	149.067	6.56904	22.2316	53.34	0.52	-38.56	55
2	0	0	8.93179	14.0227	18.5883	23.0274	26.2009	28.4376	30.8052		-69.2766	-9.2	-5.47	11.14	138.4	10.9013	34.8464	56.64	0.74	-27.3	51
3	0	0	0	0	6.07089	13.2838	16.487	20.9428	24.2708		-73.0901	-0.3	-0.21	9.22	142.2	1.61588	15.5822	55.05	0.54	-39.02	240
4	0	0	5.76005	19.7291	27.0551	33.1236	37.7643	40.6873	43.3478		-69.6151	-6.61	-4	9.06	94.7333	17.0561	8.34895	50.35	0.56	-35.48	69
5	0	0	1	9.88045	17.5693	25.2122	29.8836	34.3953	38.4615		-62.6147	-4.7	-2.25	5.62	90.6	17.7724	8.51531	53.89	0.57	-36.77	46
6	0	0	0	0	0	9.62895	17.3267	24.6572	30.3987		-69.1509	-3.56	-1.48	12.33	123.067	12.8895	21.7742	52.15	0.64	-28.47	110
7	0	0	0	0	2	9.8135	16.3734	21.1354	25.4455		-68.8638	0.42	0.49	3.57	88.2667	3.77907	12.8851	51.88	0.62	-42.07	190
8	0	3.60127	12.7962	20.0402	26.8023	32.3472	36.4477	42.1337	44.6828		-69.5108	-6.89	-4.01	10.38	157.867	9.20245	18.0794	44.49	0.52	-30.58	55
9	0	0	10.1971	17.4243	23.1245	27.3235	32.3205	36.0599	39.8832		-73.9264	-7.5	-3.65	7.35	170.867	5.77206	23.94	49.56	0.5	-28.15	105
10	0	7.06814	14.693	21.1665	26.1143	30.0017	34.1066	36.754	38.8809		-65.8428	-9.62	-5.93	8.54	173.6	10.883	25.1694	48.71	0.55	-26.98	32
11	0	0	8.90259	16.8391	22.7313	26.9247	31.4651	35.2884	38.1938		-69.892	-10.41	-6.11	7.69	138	10.312	23.4595	51.82	0.57	-27.37	35
12	0	12.2285	22.6952	31.3454	36.8364	41.576	44.8443	48.4433	50.8469		-68.7389	-8.82	-6.94	8	231.067	10.0675	29.3984	41.63	0.62	-31.31	22

## Sheet: Novel BS vs RS
L5/6 IC-BLA	From 5 Animals
Novel (Burst Spikimg)
	Current Vs Frequency response	50 pA current steps
Excitabilty
No. Cells	0pA	50pA	100pA	150pA	20pA	250pA	300pA	350pA	400pA		RMP(mV)	mAHP (mV)	sAHP(mV)	fAHP(mV)	IR(MΩ)	Sag Ratio	Time constants(ms)	AP amplitude (mV)	AP Halfwidth(ms)	AP threshold(mV)	Rheobase(pA)
1	0	0	8.47364	13.2443	17.6866	21.9011	24.9707	28.7025	31.5038		-72.4286	-5.24	-3.6	12.45	145.133	8.71752	28.8943	58.99	0.66	-23.03	60
2	0	0	6.05108	13.208	19.1032	23.7901	27.8456	31.4455	34.5537		-72.8559	-2.5	-2.15	8.4	129.467	12.1664	25.8497	50.46	0.47	-36.95	74
3	0	0	13.2282	24.5469	34.0672	41.1133	46.1602	50.6029	54.3276		-68.1872	-3.06	-2.7	-2.15	205.533	1.73244	10.9414	40.28	0.85	-19.63	65
4	0	0	11.9167	23.9568	35.0835	43.0411	50.8114	58.3923	60.9844		-64.2268	-6.1	-3.65	3.72	158.067	7.38281	16.526	53.13	0.55	-38.25	64
5	0	0	0	4.13972	14.5222	24.3115	32.7254	39.4978	45.2297		-68.075	-6.65	-3.63	2.26	77.4	20.5198	12.0337	56.73	0.5	-37.09	110
6	0	0	8.43122	16.682	24.8148	35.1268	42.7298	51.146	56.5574		-66.7628	-8.82	-3.26	2.9	81.7333	21.9006	7.13701	53.8	0.51	-42.34	65
7	0	0	9.74231	19.3013	26.6087	35.4415	42.8503	49.4336	55.9097		-63.8233	-6.03	-2.19	2.38	64.4667	25.2557	7.82164	55.11	0.44	-49.31	19
8	0	0	0	12.3719	22.2114	28.8849	33.801	37.7482	41.6192		-66.9508	-3.72	-0.19	-0.46	107.733	18.65	12.5554	65.03	0.93	-20.34	67
9	0	0	8.64202	20.1242	31.2277	38.6046	44.1568	51.3652	53.7885		-62.2917	-3.11	-2.45	6.41	132.8	3.78007	14.5598	49.74	0.52	-33.3	130
10	0	0	8.65303	24.9989	38.0628	45.4861	51.7766	56.0566	61.3595		-69.3857	-5.47	-3.88	-6.2	236.733	8.68666	12.2792	49.9	0.64	-15.05	43
11	0	0	6.78474	13.3227	19.265	24.158	29.3216	33.0544	36.5027		-72.1569	-5.61	-3.92	7.42	158.467	11.712	28.4829	48.95	0.45	-34.15	75
12	0	0	0	6.77553	15.7424	24.7291	31.3259	37.3114	41.8437		-76.2463	-0.78	-1.03	3.72	121.6	4.40714	12.6358	49.38	0.77	-18.33	35
13	0	0	13.7206	25.9762	35.988	43.0942	49.1724	53.4962	57.913		-68.0676	-0.85	-0.93	1.28	200.333	5.32451	10.9747	47.52	0.63	-22.79	49
14	0	0	9.74993	21.5684	31.0421	39.2137	44.4298	48.3948	51.3825		-75.8526	-2.58	-2.04	-0.82	164.667	5.90476	10.3505	52.15	0.7	-26.57	47
15	0	0	0	0	6.93867	13.436	18.7175	25.6107	29.9525		-69.0134	-4.36	-0.89	1.59	63.2	22.4223	7.84623	57.92	0.52	-41.89	117
16	0	16.2594	33.7425	44.465	49.55	54.0453	57.4479	53.1562	47.4456		-61.339	-4.05	-2.64	4.09	261.467	12.1219	10.8256	43.52	0.59	-28.79	15
17	0	0	20.2138	31.7922	38.9679	44.101	47.7775	51.1471	45.9556		-71.8703	-4.84	-4.43	1.8	184.133	7.71801	12.8557	45.29	0.43	-34.52	47
L5/6 IC-BLA	From 5 Animals
Novel (Regular Spikimg)
	Current Vs Frequency response	50 pA current steps
Excitabilty
No. Cells	0pA	50pA	100pA	150pA	20pA	250pA	300pA	350pA	400pA		RMP(mV)	mAHP (mV)	sAHP(mV)	fAHP(mV)	IR(MΩ)	Sag Ratio	Time constants(ms)	AP amplitude (mV)	AP Halfwidth(ms)	AP threshold(mV)	Rheobase(pA)
1	0	0	0	5.97084	11.8141	16.9896	21.2256	23.5345	26.7354		-73.5085	-1.56	-0.96	8.89	86.4	12.3475	22.3478	50.05	0.48	-38.34	250
2	0	0	8.13757	20.0311	28.5815	36.6188	41.6457	45.7403	49.8168		-71.572	-3.41	-2.39	1.04	155.667	1.84486	12.5924	53.47	0.56	-36.63	92
3	0	0	10.8407	16.9287	22.5541	27.3348	30.5823	33.2686	35.4509		-69.628	-4.66	-3.48	1.59	181.733	5.17182	18.8968	59.17	0.81	-20.6	61

## Sheet: Quinine BS vs RS
L5/6 IC-BLA	Current Vs Frequency response	Excitabilty									RMP (mV)	mAHP (mV)	sAHP(mV)	fAHP(mV)	IR (MΩ)	Sag Ratio (%)	Time constants (ms)	AP amplitude (mV)	AP Halfwidth (ms)	AP threshold (mV)	Rheobase (pA)
Quinine(Burst spiking neurons)	4 animals
no. cells	0	50pA	100pA	150pA	20pA	250pA	300pA	350pA	400pA
1	0	0	0	0	6	10.7329	18.3384	21.8181	27.8699		-69.0023	-5.27	-1.62	3.72	57.9333	19.2379	14.9718	59.94	0.53	-39.9	150
2	0	0	16.333	26.1656	33.4655	40.0692	44.7113	48.0324	51.19		-69.2633	-6.44	-5.05	10.5	234.8	8.66183	24.2294	48.86	0.56	-30.43	35
3	0	8.1182	17.2325	27.5319	35.9073	42.1927	43.5487	46.5756	49.1551		-54.284	-3.23	-1.13	6.32	105.467	15.6716	15.4805	53.65	0.57	-44.25	28
4	0	0	6.45331	13.312	19.4533	24.1846	28.5234	31.5443	34.5304		-70.3496	-4.11	-3.27	9.86	128.333	19.3967	34.4097	52.67	0.45	-32.37	78
5	0	0	13.656	21.2313	24.784	32.5749	37.1325	40.8966	43.2753		-66.6111	-6.5	-3.32	21.25	156.467	5.74297	19.0115	61.16	0.65	-26.65	52
6	0	0	6.82718	17.8922	26.2813	33.3512	38.1988	42.8194	47.1297		-67.6335	-7.92	-3.58	20.14	114	20.354	18.6192	60.82	0.61	-29.29	50
7	0	0	10	17.9887	22.4045	25.9817	29.2963	32.8071	35.0541		-69.6575	-6.9	-4.87	5.37	114.733	22.1619	18.1305	60.06	0.63	-28.07	45
8	0	0	10.1166	16.1021	19.572	23.4424	27.2989	30.0944	33.382		-70.0146	-8.68	-5.8	22.77	172.067	9.08771	37.3999	65.43	0.93	-16.03	40
9	0	0	4	13.1171	23.3298	31.2658	37.5171	44.3279	48.8892		-69.4698			23.1	168.6	7.02206	26.6237	67.14	0.81	-17.14	58
L5/6 IC-BLA	Current Vs Frequency response	Excitabilty									RMP (mV)	mAHP (mV)	sAHP(mV)	fAHP(mV)	IR (MΩ)	Sag Ratio (%)	Time constants (ms)	AP amplitude (mV)	AP Halfwidth (ms)	AP threshold (mV)	Rheobase (pA)
Quinine(Regular Spiking neurons)	4 animals
no. cells	0	50pA	100pA	150pA	20pA	250pA	300pA	350pA	400pA
1	0	0	5.93754	13.5575	18.8608	23.8765	28.0995	30.6225	34.7201		-73.6382	-5.96	-3.29	10.68	185.8	11.0437	14.5349	52.55	0.47	-32.9	63
2	0	0	6.92712	14.9598	21.6694	26.9545	31.3674	35.5544	38.9569		-67.7476	-7.45	-5.02	18.4	183.733	4.20577	19.8058	64.15	0.95	-16.5	65
3	0	0	11.0791	19.0522	24.9314	28.4839	32.7399	35.8396	38.1444		-68.3238	-7.12	-3.8	15.08	194.467	7.19058	17.682	53.53	0.72	-20.71	70
4	0	0	8.46836	14.2505	17.5384	21.0931	21.0122	10	5.97349		-56.5375	-7.36	-4.36	4	135.4	11.31	26.4707	53.44	0.54	-45.12	45
5	0	0	2	10.8661	17.4521	23.034	27.3611	31.4237	35.3018		-62.6944	1.29	0.02	5.74	162.733	7.29206	30.8502	51.12	0.71	-35.98	80
6	0	0	2	10.1564	15.4261	20.939	25.2316	28.3964	31.2729		-67.5453	-4.71	-2.67	12.97	112.133	10.8638	20.7338	57.22	0.51	-31.52	190
7	0	0	6.05184	14.9425	20.7164	25.7965	30.4467	33.8949	36.3588		-66.6214	-5.21	-3.82	16.75	125.067	9.93759	24.9393	67.14	0.83	-21.44	80
8	0	0	6.49858	13.7772	19.0558	23.4261	27.2465	30.8195	33.7297		-68.5242	-8.42	-5.46	15.66	145.2	15.6468	24.6179	54.38	0.54	-27.29	65
9	0	0	9.25814	16.6303	22.802	27.4978	31.8688	34.8068	37.3101		-69.5752	-7.49	-4.79	11.66	128.333	15.3474	32.4553	48.31	0.48	-33.66	60
10	0	0	9.21266	17.9004	23.8258	30.2995	35.116	39.1983	44.9438		-71.5569	-3.96	-3.59	5.37	141.133	10.2966	23.894	53.47	0.48	-35.83	74

## Sheet: Familiar 5 times BS vs RS 
L5/6 IC-BLA	From 6 Animals
Familiar 5 times Saccharin
Burst spiking neurons	Current Vs Frequency response
Excitabilty
No. Cells	0pA	50pA	100pA	150pA	20pA	250pA	300pA	350pA	400pA		RMP(mV)	mAHP (mV)	sAHP(mV)	fAHP(mV)	IR(MΩ)	Sag Ratio	Time constants(ms)	AP amplitude (mV)	AP Halfwidth(ms)	AP threshold(mV)	Rheobase(pA)
1	0	0	0	0	7.4746	14.5298	20.4851	26.2412	31.1476		-65.1242	-2.74	-1.3	13.64	75.9333	12.7203	9.08469	58.6	0.64	-20.14	160
2	0	0	0	9.66977	18.7829	25.1288	33.1386	39.5075	43.299		-64.0904	-5.79	-4.71	2.62	71.2	21.9298	9.34191	53.71	0.45	-41.67	100
3	0	8.92937	14.8024	21.0428	25.8208	30.3015	33.2408	35.719	38.6993		-60.5592	-8.41	-7.15	16.17	191.933	11.1968	28.0127	48.52	0.56	-31.78	27
4	0	6.60545	15.0195	22.6737	28.0984	32.741	36.5027	39.078	41.7305		-70.4245	-7.81	-6.49	12.39	201.267	11.232	23.8267	57.5	0.7	-21	32
5	0	0	0	15.852	26.4423	34.2876	39.7207	44.6883	46.4457		-75.9486	0.58	-0.85	8.88	127.067	4.22111	12.0104	58.65	0.64	-28.04	99
6	0	5.21648	13.2718	19.8272	25.2611	30.1877	33.8781	36.6787	37.4415		-59.7493	-4.81	-4.04	11.69	238.867	5.28681	23.1695	55.27	0.69	-27.48	40
7	0	0	10.3513	14.1603	18.3217	25.5341	30.8545	34.9536	37.3286		-72.7628	-4.75	-3.39	20.97	160.733	2.42817	15.584	64.54	0.85	-23.77	65
8	0	0	0	0	2	8.98897	15.2153	19.6513	24.0109		-66.0774	-6.55	-0.34	4.18	45.1333	37.7185	8.77147	57.13	0.5	-42.98	150
9	0	0	11.7057	19.6694	25.3515	30.0298	33.1375	36.9164	38.9831		-69.2034	-7.19	-4.47	13.7	242.333	3.83598	17.0748	69.39	1.26	-34.28	45
10	0	4.69263	14.9506	22.492	29.4875	33.4209	38.6415	41.477	44.0497		-68.0118	-4.27	-3.35	8.73	206.933	8.59835	24.2706	60.68	0.85	-32.69	48
L5/6 IC-BLA	From 6 Animals
Familiar 5 times Saccharin
Regular spiking neurons	Current Vs Frequency response
Excitabilty
No. Cells	0pA	50pA	100pA	150pA	20pA	250pA	300pA	350pA	400pA		RMP(mV)	mAHP (mV)	sAHP(mV)	fAHP(mV)	IR(MΩ)	Sag Ratio	Time constants(ms)	AP amplitude (mV)	AP Halfwidth(ms)	AP threshold(mV)	Rheobase(pA)
1	0	0	3.728	13.5649	21.1547	27.5812	33.582	39.861	43.7828		-68.6352	-2.25	-1.66	4.24	120.533	3.82979	12.4728	56.03	0.59	-32.35	93
2	0	4.82346	13.1586	20.3785	25.6596	32.2695	36.2299	40.2196	41.483		-56.1714	-4.92	-2.77	5.22	153.067	4.73029	24.4009	51.36	0.47	-37.99	67
3	0	0	0	4.16565	14.7138	21.8419	27.3594	32.6397	36.139		-67.8908	0.18	0.1	1.37	86.1333	17.1264	14.0945	52.86	0.45	-44.52	85
4	0	0	0	2	9.64994	15.1491	19.2855	23.7261	27.1119		-71.7498	-2.11	-1.8	2.01	92.6	2.79916	13.9716	64.88	0.67	-28.48	170
5	0	0	9.95682	17.6227	23.7283	28.4226	32.5816	35.2084	36.8675		-71.2081	-2.21	-0.79	10.96	203.267	3.81703	20.2436	55.11	0.81	-25.27	46
6	0	8.17394	17.632	25.1698	31.7418	37.5403	40.335	44.2535	46.2671		-57.3929	-6.76	-4.14	3.27	194.733	11.9119	31.5347	48.97	0.4	-40.21	28
7	0	0	0	10.3558	19.2362	26.6477	33.1583	36.0265	39.4845		-72.4199	-1.09	-1.15	1.04	94.5333	4.38301	11.1219	51.03	0.53	-40.27	110
8	0	0	8.49134	32.586	38.5223	34.816	40.9803	40.5131	42.1135		-60.1078	-1.08	-0.21	5.77	96.2	1.29959	12.469	52.46	0.71	-34.93	50

## Sheet: CTA retrieval Control  BS vs RS
L5/6 IC-BLA	Current Vs Frequency response
CTA retrieval Controls(Burst spiking)	5 Animals	50pA	100pA	150pA	20pA	250pA	300pA	350pA	400pA		RMP (mV)	mAHP (mV)	sAHP(mV)	fAHP(mV)	IR (MΩ)	Sag Ratio (%)	Time constants (ms)	AP amplitude (mV)	AP Halfwidth (ms)	AP threshold (mV)	Rheobase(pA)
No. Cells	0 pA
1		0	13.581	20.6876	28.4737	34.4828	42.0579	46.7053	54.5163		-84.3189	-5.36	-5.11	2.44	173.933	3.40615	30.975	45.07	0.43	-40.45	50
2		2	11.023	17.8691	24.8509	29.9185	34.8905	38.6681	41.3661		-69.1389	-9.75	-4.73	3.3	168.22	19.0125	16.3509	44.56	0.4	-39.77	45
3		0	12.0146	21.7675	31.7999	39.3772	44.8448	50.8997	51.4056		-74.0459	-5.64	-3.21	0.55	217.891	3.48597	17.4919	48.82	0.6	-33.35	52
4		0	10.5058	17.8596	24.8869	29.948	33.4909	37.7217	40.8369		-76.5068	-3.63	-1.88	2.78	160.733	4.22816	22.0552	50.51	0.48	-37.77	83
5		0	9.23244	15.721	20.7049	25.9482	29.4222	32.5623	35.9372		-66.5032	-7.22	-3.93	3.14	119.533	9.4254	26.2654	52.31	0.55	-33.56	92
6		5.71559	13.1843	18.8324	24.9581	28.9733	33.8613	37.2839	40.8085		-64.9605	-10.77	-6.08	12.36	194.2	11.033	18.0119	52.83	0.8	-18.78	33
7		0	6.64762	13.3014	19.7122	25.5837	30.0072	35.0493	37.8462		-71.8481	-4.97	-2.55	5	124.667	7.76506	11.7479	42.21	0.43	-35.16	120
8		0	0	8.67404	15.324	20.2949	25.9359	31.4634	35.6838		-62.855	0.33	0.36	0.92	91.6667	-0.2185	32.6429	35.64	0.63	-31.29	240
9		0	14.5075	24.7547	31.7581	37.5463	39.9632	43.0596	44.9496		-78.4594	0.95	-0.79	3.39	161.4	4.37202	31.5336	53.47	0.64	-43.45	72
10		0	15.3448	29.3057	43.6155	55.0774	62.0656	66.5389	70.6333		-72.0933	-7.9	-4.07	3.63	263.733	9.27273	7.23122	35.8	0.46	-33.44	42
11		0	24.1546	39.1576	54.617	63.7942	72.829	77.3795	78.753		-66.9851	-2.71	-2.6	1.28	216.467	4.77446	8.49713	41.75	0.42	-41.95	40
12		0	0	11.6399	24.7826	34.8536	43.8249	54.9565	61.3108		-70.6329	-6.07	-3.22	8.12	170.4	6.56273	11.0098	49.53	0.41	-33.09	106
13		7.25198	21.0358	29.9223	36.7536	43.2592	48.0488	52.4203	54.0365		-68.9843	-7.05	-4.13	7.29	281.667	8.10693	23.1895	47.88	0.68	-22.48	33
L5/6 IC-BLA	Current Vs Frequency response
CTA retrieval Controls(Regular Spiking)	5 Animals	50pA	100pA	150pA	20pA	250pA	300pA	350pA	400pA		RMP (mV)	mAHP (mV)	sAHP(mV)	fAHP(mV)	IR (MΩ)	Sag Ratio (%)	Time constants (ms)	AP amplitude (mV)	AP Halfwidth (ms)	AP threshold (mV)	Rheobase(pA)
No. Cells	0 pA
1		0	10.7216	17.343	22.6932	27.5976	31.2975	34.9942	37.3081		-65.4032	-9.91	-4.72	9.12	132.267	20.8032	12.7255	51.54	0.46	-35.62	52
2		0	4	14.5159	20.0682	26.4504	28.9579	30.9542	31.1759		-75.1879	-2.43	-2.47	8.15	217.333	11.0375	21.2819	57.25	0.74	-32.34	48
3		4	16.1665	22.1937	26.8323	30.3097	32.7165	34.9178	36.7071		-73.0128	-4.35	-3.87	6.38	188.333	7.83926	34.0622	61.22	0.75	-27.79	46
4		0	10.5441	14.7536	18.6846	22.2469	25.9817	27.8657	29.7358		-74.6427	-4.97	-3.92	9.55	154.867	10.3515	14.3525	56.98	0.78	-22.82	67
5		0	13.9671	24.5491	29.949	34.1038	39.1898	42.8667	44.6556		-67.8385	-2.27	-2.88	2.9	162.867	5.46599	15.2597	58.65	0.66	-28.39	54
6		14.7203	27.4819	37.0478	44.2626	51.1055	52.9119	57.3238	56.7544		-70.8862	-0.58	-1	12.24	141.8	0.468165	13.238	51.27	0.63	-33.79	94
7		0	0	14.3492	22.3275	30.2325	35.4403	39.354	42.7393		-61.5663	-10.6	-6.21	1.92	280.467	9.11614	17.6244	45.41	0.61	-31.77	23

## Sheet: CTA retrieval BS vs RS
L5/6 IC-BLA from 8 animals	Current Vs Frequency response
CTA retrieval (Burst spiking)	0 pA	50pA	100pA	150pA	20pA	250pA	300pA	350pA	400pA		RMP (mV)	mAHP (mV)	sAHP(mV)	fAHP(mV)	IR (MΩ)	Sag Ratio (%)	Time constants (ms)	AP amplitude (mV)	AP Halfwidth (ms)	AP threshold (mV)	Rheobase(pA)
No. Cells
1	0	2.74168	16.5375	25.6684	33.2433	39.2959	44.2054	47.656	50.8615		-65.0035	-6.57	-3.55	0.98	154	10.9169	20.117	52.03	0.56	-28.84	38
2	0	0	9.48763	14.4661	20.2731	24.2579	28.2498	31.2386	33.2295		-75.1456	-4.63	-2.56	17.85	131.133	11.8439	27.1165	48.89	0.58	-38.68	74
3	0	0	7.92934	15.4656	22.7067	28.8874	33.2198	37.6016	41.0811		-67.391	-7.09	-2.96	0.92	146.067	14.7692	23.6323	57.65	0.63	-30.03	60
4	0	1	11.828	17.9533	23.5666	29.2412	32.6925	36.34	39.2613		-65.3747	-5.52	-2.86	1.22	124	16.5542	5.65048	57.46	0.57	-29.61	40
5	0	0	0	0	3.75317	15.7986	24.4143	31.9952	39.0307		-64.6649	-5.09	-1.46	2.96	63.6667	21.8921	7.92247	56.61	0.43	-47.54	125
6	0	0	11.3974	20.6973	30.1905	34.9101	40.5084	45.09	49.1331		-75.2836	-4.15	-3.4	10.47	206.8	4.08548	28.2525	55.85	0.67	-28.15	61
7	0	0	0	8.71994	14.3123	18.4944	22.3503	25.2488	27.8839		-69.7715	-7.13	-3.87	4.06	120.267	11.3524	7.37836	72.94	0.92	-39.06	99
8	0	0	0	0	4.02485	11.8602	18.0383	23.937	28.629		-66.864	-4.75	-1.27	8.35	61.4667	24.2183	28.1063	55.5725	0.59	-32.53	95
9	0	0	0	0	0	4	7.69554	13.0879	19.0561		-66.7114	-3.37	-1.83	1.86	56.3333	26.7091	8.87435	59.69	0.53	-34.13	142
10	0	0	0	0	6.85053	14.7769	21.3255	24.7748	30.4162		-61.0944	-0.65	0.73	7.8	87.3333	19.9266	10.6686	61.19	0.82	-28.29	125
11	0	0	0	5.84248	15.0544	22.0538	27.0137	30.687	33.7597		-66.1335	-5.16	-0.7	2.44	99.2667	20.3743	12.3159	59.69	0.77	-33.17	100
12	0	0	8.69034	17.2652	22.724	27.8196	29.9195	32.375	35.6604		-64.9699	-1.49	0.55	6.77	80.5333	18.9262	24.7279	56.82	0.57	-41.27	106
L5/6 IC-BLA from 8 animals	Current Vs Frequency response
CTA retrieval (Regular spiking)	0 pA	50pA	100pA	150pA	20pA	250pA	300pA	350pA	400pA		RMP (mV)	mAHP (mV)	sAHP(mV)	fAHP(mV)	IR (MΩ)	Sag Ratio (%)	Time constants (ms)	AP amplitude (mV)	AP Halfwidth (ms)	AP threshold (mV)	Rheobase(pA)
No. Cells
1	0	2	10.512	16.9755	20.868	24.5634	28.7104	31.9165	36.1558		-66.8774	-10.09	-5.38	9.52	133.044	17.069	35.1597	55.57	0.46	-36.03	30
2	0	0	1	10.1528	15.9207	20.6726	24.0249	28.005	31.4342		-71.4366	-8.49	-4.01	18.77	122.058	7.25888	23.551	62.32	0.56	-27.98	88
3	0	0	8.1327	15.1172	21.1376	25.5039	29.285	31.6968	36.6392		-68.788	-7.3	-4.49	8.91	173.771	3.66939	38.9655	50.69	0.53	-34.53	71
4	0	0	6.38281	12.53	19.1388	23.0491	29.2753	33.2209	36.2232		-71.8488	-2.57	-1.58	11.66	179.533	15.8358	27.47	45.38	0.46	-41.33	87
5	0	7.23798	15.8021	22.6767	29.4587	36.343	40.5239	45.5826	48.6017		-65.6877	-9.18	-4.88	9.4	222.467	10.3931	19.1513	48.65	0.66	-32.67	40
6	0	0	0	0	7.19317	13.3961	16.7105	20.1667	23.7421		-71.611	-2.25	-1.55	11.05	81.7333	2.62113	15.2209	58.2	0.61	-34.7	520
7	0	8.77193	17.3061	23.9391	29.3946	33.5782	36.0815	38.7494	40.4457		-61.4109	-7.4	-3.7	9.89	211.267	7.90468	26.8228	55.08	0.7	-26.51	38
8	0	0	11.4168	17.3251	22.0361	25.8451	28.9366	32.0085	33.8961		-76.5068	-7.13	-4.88	13.15	154.067	13.3057	23.5779	53.13	0.54	-38.11	52
9	0	7.77968	12.5176	18.167	21.6459	25.0994	28.4902	30.4653	32.932		-73.8467	-5.26	-3.87	7.89	178.733	11.2091	26.4584	55.56	0.6	-30.45	41
10	0	5.15996	13.6866	20.6337	25.8645	29.3362	33.9382	36.2891	39.3375		-68.3134	-4.67	-3.7	12.94	157.667	8.91279	28.4519	53.83	0.51	-34.78	64
11	0	0	10.3546	19.8306	26.6064	32.3276	37.0402	39.7808	43.1461		-75.9421	-1.79	-1.44	17.97	153.467	8.36946	15.5922	56.09	0.53	-38.91	115
12	0	0	8.08625	15.3814	19.8746	23.4222	27.0723	29.1619	32.6664		-71.4517	-3.86	-2.25	5.62	163.6	5.82923	26.574	58.72	0.6	-30.01	60
13	0	4	11.4207	16.3575	19.7958	23.5637	26.1393	29.6635	32.4906		-69.0304	-5.82	-3.95	1.07	146.267	10.3006	28.673	57.31	0.59	-30.37	42
14	0	0	2	12.505	22.5939	29.5456	36.0456	41.188	44.9682		-63.2584	-5.77	-1.49	7.78	89.3333	11.2505	10.1639	59.84	0.55	-32.54	69
15	0	0	12.3506	19.104	24.5885	29.7838	33.6504	37.2918	40.8328		-72.5149	-3.58	-2.28	3.88	184.133	26.6485	15.403	53.04	0.55	-39.56	60

## Sheet: CTA Extinction BS vs RS
L5/6 IC-BLA	Current Vs Frequency response
Extinction(Burst spiking neurons)	5 Animals
	0	50pA	100pA	150pA	20pA	250pA	300pA	350pA	400pA		RMP (mV)	mAHP (mV)	sAHP(mV)	fAHP(mV)	IR (MΩ)	Sag Ratio (%)	Time constants (ms)	AP amplitude (mV)	AP Halfwidth (ms)	AP threshold (mV)	Rheobase(pA)
No. Cells
1	0	0	0	15.4664	28.613	39.476	48.0371	57.3049	65.1389		-64.2696	-6.79	-1.82	2.9	120.867	15.2011	11.9082	50.11	0.69	-41	100
2	0	0	0	10.4106	19.5481	27.4031	34.5409	40.8861	44.798		-71.4811	-3.68	-2.99	11.9	188.533	7.30908	9.88142	43.67	0.98	-38.53	72
3	0	0	0	11.4046	23.6456	32.1986	39.2353	45.4847	49.1835		-64.033	-2.3	-1.54	0.76	102.133	15.4992	9.51747	62.26	0.64	-37.54	70
4	0	0	6	17.0852	27.7752	43.322	49.5788	48.2544	52.3817		-70.2994	-2.6	-1.53	5.4	107.4	14.897	10.7656	56.85	0.68	-38.11	85
5	0	0	0	4	12.9634	20.3822	27.4298	34.6907	39.7815		-66.5638	-3.82	-1.82	0.52	89.1333	16.3852	10.5647	61.83	0.66	-32.68	120
6	0	0	4	14.165	23.0869	29.7937	32.7494	37.0222	40.5997		-62.081	-2.45	-0.24	2.11	99.6	19.3305	9.07533	59.81	0.59	-35.73	100
7	0	0	8.16904	15.2999	21.3432	25.6423	30.9793	34.9942	38.7722		-61.8428	-9.33	-4.28	0.64	165.133	13.0877	31.8701	64.39	0.89	-31.41	65
8	0	0	13.9314	29.4924	41.599	48.7231	58.3409	64.7876	67.0796		-65.4799	-6.26	-2.04	4.27	98.6667	18.232	16.3827	59.39	0.63	-49.56	65
9	0	4	17.4607	25.042	29.8826	34.8905	38.5271	41.5976	43.1336		-72.9324	-7.59	-4.94	9.43	236.4	8.30101	32.4895	52.86	0.73	-35.25	37
10	0	0	2	12.4471	22.7535	31.7434	37.6446	43.8435	47.6931		-65.5808	-7.56	-1.84	2.72	109.467	18.6323	8.84797	65.77	0.77	-30.3	77
11	0	0	0	16.785	25.1164	33.2478	38.5956	43.2474	46.3723		-76.4217	-0.6	-0.1	2.72	125.267	3.69042	8.37201	53.41	0.61	-41.36	100
L5/6 IC-BLA	Current Vs Frequency response
Extinction(Regular spiking neurons)	5 Animals
	0	50pA	100pA	150pA	20pA	250pA	300pA	350pA	400pA		RMP (mV)	mAHP (mV)	sAHP(mV)	fAHP(mV)	IR (MΩ)	Sag Ratio (%)	Time constants (ms)	AP amplitude (mV)	AP Halfwidth (ms)	AP threshold (mV)	Rheobase(pA)
No. Cells
1	0	10.2759	18.8493	26.9609	34.0499	38.0229	40.396	40.6105	41.7047		-57.5704	-7.79	-9.61	3.85	239.533	4.10995	32.4289	39.86	0.87	-31.95	50
2	0	0	9.53516	16.3681	21.7098	25.9604	30.4193	33.2225	35.0211		-67.4541	-6.17	-4.92	9	250.933	5.66416	25.0233	55.11	0.78	-32.94	50
3	0	12.3353	23.5425	30.0764	36.4917	40.2203	42.3494	42.6511	45.4174		-57.7611	-4.12	-2.86	10.01	182.133	12.7714	28.6077	45.96	0.82	-28.42	10

## Sheet: CTA reinstatement BS vs RS
L5/6 IC-BLA	Current Vs Frequency response	50pA current steps
Reinstatement (Burst spiking neurons)	3 Animals
	0	50pA	100pA	150pA	20pA	250pA	300pA	350pA	400pA			RMP (mV)	mAHP (mV)	sAHP(mV)	fAHP(mV)	IR (MΩ)	Sag Ratio (%)	Time constants (ms)	AP amplitude (mV)	AP Halfwidth (ms)	AP threshold (mV)	Rheobase(pA)
No. Cells
1	0	0	0	0	0	13.3012	20.795	29.2094	33.8076			-74.8596	-0.44	-0.57	0.27	76.6667	2.54237	14.226	64.88	0.62	-35.11	181
2	0	0	12.4486	20.7135	27.1261	32.5165	37.423	40.7603	42.6241			-70.1283	-5.26	-4.19	9.16	197.333	5.24968	23.0663	63.39	0.97	-38.54	55
3	0	0	7.93315	13.5227	21.3412	24.2805	27.1696	30.2677	32.6575			-72.8412	-4.38	-2.61	9.58	174.4	7.85488	26.1247	58.41	0.75	-24.57	60
4	0	4	14.8078	22.0436	26.4154	31.1251	35.4516	37.3959	39.6492			-67.4802	-5.35	-4.04	0.95	187.067	8.15057	23.2675	67.41	0.78	-28.13	47
5	0	0	10.8617	14.9813	18.6011	22.4369	24.5471	26.6288	28.4493			-64.4797	-6.51	-4.99	1.46	145.4	10.6514	35.5741	45.44	0.87	-28.72	70
6	0	0	10.0996	14.4148	17.8787	19.6249	24.5677	26.782	27.9232			-62.2472	-5.16	-3.72	0.46	161.467	10.9559	29.2963	45.05	0.89	-28.8	70
7	0	0	12.1051	18.9754	27.2085	28.7596	32.586	34.4561	37.3742			-68.3658	-6.71	-4.78	11.26	175.267	12.3082	28.0592	62.56	0.66	-18.55	46
8	0	0	7.19268	14.3178	20.1009	24.9243	28.5989	32.1022	36.2981			-70.6375	-6.33	-4.01	4.6	144.333	12.5606	29.2954	42.11	0.75	-33.21	60
9	0	0	7.89141	13.6612	18.1274	21.5119	25.6753	27.0318	29.0146			-69.0441	-5.68	-4.07	14.86	162.933	11.769	33.6438	65	0.69	-17.88	65
10	0	0	4	13.3725	19.2985	20.1703	21.5398	22.7261	27.701			-68.7441	-6.61	-5.06	11.72	149.333	9.20146	26.7782	59.36	0.71	-21.46	85
L5/6 IC-BLA	Current Vs Frequency response	50pA current steps
Reinstatement (Regular spiking neurons)	3 Animals
	0	50pA	100pA	150pA	20pA	250pA	300pA	350pA	400pA			RMP (mV)	mAHP (mV)	sAHP(mV)	fAHP(mV)	IR (MΩ)	Sag Ratio (%)	Time constants (ms)	AP amplitude (mV)	AP Halfwidth (ms)	AP threshold (mV)	Rheobase(pA)
No. Cells
1	0	2	12.8575	21.8359	28.7355	34.872	39.7509	43.7827	47.4028			-74.1498	-6.38	-2.7	10.13	167.8	14.9087	23.0253	51.03	0.46	-34.42	78
2	0	4	17.536	25.5209	31.4961	35.9379	39.1608	42.9379	44.8583			-67.3065	-7.79	-3.99	6.93	283.6	7.32026	17.4737	31.8	1.58	-31.12	40
3	0	0	9.77617	16.8285	21.9682	26.4855	30.051	32.6473	34.7382			-65.6792	-6.32	-2.71	0.06	227.333	3.94366	17.2649	47.49	1.14	-29.14	60
4	0	12.1403	21.4906	28.5641	32.7581	36.1192	38.5258	40.0983	39.179			-64.0578	-6.39	-2.7	1.1	224.667	10.0374	23.4472	56.24	0.57	-40.71	42
5	0	0	7.75799	14.5067	19.9173	24.3211	27.3115	29.3293	32.4928			-68.5603	-5.78	-4.04	6.44	202.533	11.2215	31.7044	36.32	0.84	-31.16	55
